# Supplementary material for: A novel lineage-tracing mouse model for studying early MmuPV1 infections
Source: eLife. 2022 May 9;11:e72638. doi: 10.7554/eLife.72638 (PMC9084889; doi:10.7554/eLife.72638)
Supplement: Source data 2. [file elife-72638-data2.zip]

Archive with 23 entries (22 files):
- Sequences and Plasmid creation/
- __MACOSX/._Sequences and Plasmid creation
- Sequences and Plasmid creation/Lox-Cre-Lox.dna
- Sequences and Plasmid creation/Puc19_MmuPV1.dna
- Sequences and Plasmid creation/Cloning Step 3.dna
- Sequences and Plasmid creation/MmuPV1_lox-Cre-loxst sequences of steps.docx
- Sequences and Plasmid creation/Cloning Step 2.dna
- Sequences and Plasmid creation/Puc19_MmuPV1 XbaI-XhoI (1095 .. 7938).dna
- Sequences and Plasmid creation/large_pMA-T_primers.dna
- Sequences and Plasmid creation/pCAG-Cre Sequence.docx
- Sequences and Plasmid creation/Re-ligated plasmid with translated sequences Map.tiff
- Sequences and Plasmid creation/Cloning Step 3 and 4.dna
- Sequences and Plasmid creation/Lox-Cre-Lox Final Sequence.docx
- Sequences and Plasmid creation/Re-ligated plasmid with translated sequences.dna
- Sequences and Plasmid creation/Cloning Step 3 and 4 XbaI and XhoI (56 .. 4287).dna
- Sequences and Plasmid creation/Cloning Step 3 after blunting .dna
- Sequences and Plasmid creation/small_pMA-T.dna
- Sequences and Plasmid creation/MmuPV1-lox-cre-lox.dna
- Sequences and Plasmid creation/Cloning Step 2-SalI blunt ends.dna
- Sequences and Plasmid creation/MmuPV1-lox-Cre-lox Final Sequence.docx
- Sequences and Plasmid creation/Cloning Step 2-sequencing.dna
- Sequences and Plasmid creation/pCAG-Cre .dna
- Sequences and Plasmid creation/large_pMA-T_with primers.dna
